# Supplementary material for: Glioblastoma tumor microtubes and brain fatty acid-binding protein: Path to directional infiltration
Source: Neuro Oncol. 2025 Aug 28;27(12):3072–86. doi: 10.1093/neuonc/noaf200 (PMC12916726; doi:10.1093/neuonc/noaf200)
Supplement: noaf200_Supplementary_Materials [file noaf200_supplementary_materials.zip]

Archive with 3 entries (2 files):
- New folder/
- New folder/Video 1 Calcium flux.mp4
- New folder/Video 2 cell migration along TMs.avi
